# Supplementary material for: Chromosomal synapsis defects can trigger oocyte apoptosis without elevating numbers of persistent DNA breaks above wild-type levels
Source: Nucleic Acids Res. 2022 May 17;50(10):5617–34. doi: 10.1093/nar/gkac355 (PMC9177993; doi:10.1093/nar/gkac355)
Supplement: gkac355_Supplemental_Files [file gkac355_supplemental_files.zip]

Archive with 2 entries (2 files):
- Manuscript_Ravindranathan_Toth_SupplementaryData_revised.pdf
- Source file_revised.xlsx
