# Supplementary material for: Chromosomal synapsis defects can trigger oocyte apoptosis without elevating numbers of persistent DNA breaks above wild-type levels
Source: Nucleic Acids Res. 2022 May 17;50(10):5617–34. doi: 10.1093/nar/gkac355 (PMC9177993; doi:10.1093/nar/gkac355)
Supplement: gkac355_Supplemental_Files [file gkac355_supplemental_files.zip › Source file_revised.xlsx]

## Sheet: Figure 2
Figure 2
Figure 2I	RPA counts in 16dpc ,0dpp in WT and Mcmdc2-/- oocytes and 0 dpp Dmc1-/- oocytes							RPA foci in Dmc1-/- oocytes				Figure 2J.		DMC1 counts in 16dpc ,0dpp in WT and Mcmdc2-/- oocytes							Figure 2K		RAD51 counts in 16dpc ,0dpp in WT and Mcmdc2-/- oocytes						RAD51 counts in WT and Dmc1-/- oocytes					Figure 2L		RAD51 counts in WT and Spo11-/- oocytes
	For calculations of medians, columns on the graph are refered as A,B,C,D,E, F from left to right. Median of (A) 16dpc Mcmdc2+/+:220; (B) 0 dpp Mcmdc2+/+= 18; (C) 16dpc Mcmdc2-/-:192; (D)0 dpp Mcmdc2-/-: 22.5; (E)0 dpp Dmc1+/+:7, (F) Dmc1-/-: 171. two tailed Mann whitney t test unpaired -A and B- p<0.0001 ; C and D p<0.0001 ; B and D p<0.001 ; A and C=0.0050 ; D and F- p<0.0001 ; E and F p<0.0001	No of RPA foci			No of RPA foci			No.of RPA foci					For calculations of medians, columns on the graph are refered as A,B,C,D from left to right. Median of (A) 16dpc Mcmdc2+/+:154; (B) 0 dpp Mcmdc2+/+:4; 16dpc Mcmdc2-/-:266.5; 0dpp Mcmdc2+/+: 7; two tailed Mann whitney t test unpaired -A and B- p<0.0001 ; C and D p<0.0001 ; B and D <0.0001 ; A and C<0.0001.	No of DMC1 foci			No of DMC1 foci					For calculations of medians, columns on the graph are refered as A,B,C,D,E, F from left to right. Median of (A) 16dpc Mcmdc2+/+:164; (B) 0 dpp Mcmdc2+/+ :20; (C) 16dpc Mcmdc2-/- :249; (D) 0 dpp Mcmdc2-/: 168.5; (E) 0 dpp Dmc1+/+: 16 ;(F) Dmc1-/-: 198 two tailed Mann whitney t test unpaired -A and B- p<0.0001 ; C and D p<0.0001 ; B and D <0.0001 ; A and C<0.0001; D and F= 0.0013, E and F <0.0001.	No of RAD51 foci			No of RAD51 foci			No. of RAD51 foci					For calculations of medians, columns on the graph are refered as A,B. from left to right. Median of (A) Spo11+/+:16 and (B) Spo11-/-: 201. p<0.0001		No. of RAD51 foci
		Experiment 1			Experiment 1			Experiment 1						Experiment 1			Experiment 1						Experiment 1			Experiment 1			Experiment 1							Experiment 1
		16dpc			0dpp			0 dpp						16dpc			0dpp						16dpc			0 dpp			0 dpp							0 dpp
		Mcmdc2+/+	Mcmdc2-/-		Mcmdc2+/+	Mcmdc2-/-		Dmc1+/+	Dmc1-/-					Mcmdc2+/+	Mcmdc2-/-		Mcmdc2+/+	Mcmdc2-/-					Mcmdc2+/+	Mcmdc2-/-		Mcmdc2+/+	Mcmdc2-/-		Dmc1+/+	Dmc1-/-						Spo11+/+	Spo11-/-
					20	59		24	318					59	266		4	2					23	275		22	159		32	164						50	113
		203	74		18	25		5	276					234	229		3	7					228	272		14	193		4	272						16	190
		193	62		26	23		16	344					145	414		6	4					60	281		16	120		3	235						15	251
		157	80		29	24		40	355					138	301		2	5					103	258		20	124		204	294						15	302
		154	85		20	49		5	295					159	225		4	4					82	263		14	188		37	149						21	300
		180	219		25	25		7	249					29	222		3	5					125	320		36	151		36	225						13	199
		204	43		15	33		13	384					81	342		2	0					102	303		13	223		32	217						27	226
		232	147		21	22		109	255					131	214		1	20					91	333		29	136		2	192						6	150
		42	55		24	29		13	239					154	242		0	6					91	336		23	112		15	300						31	218
		171	66		19	34		8	353					201	333		0	5					46	346		26	137		6	483						8	200
		232	12		8	30		5	341					267	257		0	4					146	342		0	158		95	167						10	248
		221	68		12	22		8	257					229	284		1	14					217	259		5	131		143	444						46	250
		214	200		14	38		4	339					206	283		1	14					128	325		5	165		11	352						29	280
		224	187		32	9		2	266					201	296		1	8					147	290		12	159		8	243						32	301
		143	208		13	30		6	264					44	305		2	96					121	204		36	171		1	198						18	182
		127	125		26	22		9	299					227	241		1	6					26	168		13	225		52	382						4	143
		220	145		27	27		7	361					193	237		4	4					106	192		5	243		19	371						14	251
		209	208		36	18		25	293					168	269		1	68					75	211		17	164		10	220						7	150
		95	192		20	19		1	339					99	192		2	26					266	228		13	180		11	268						23	87
		166	241		27	9		4	244					202	156		4	6					215	267		11	118		46	439						8	285
		215	171		14	22		197	120					207	404		3	7					208	203		15	118		11	267						26	347
		229	238		7	13		1	366					106	269		4	13					127	283		9	144		14	347						99
		87	91		14	32		3	244					61	291		1	6					82	248		12	96		4	213						18
		48	149		2	35		0	238					179	244		1	1					42	267		29	108		190	250
		30	170		18	21		21	265					98	242		0						131	229		12	158
		111	112		15	12		21						136	252		4						209	212		15	161
		42	64		22	40		11						231	264		24						184	195		20	86									Experiment 2
		43	79		13	26		4						209	276		0						198	292		12	85									0 dpp
		72	72		22	29		9						209	279		3						21	246		6	120		Experiment 2							Spo11+/+	Spo11-/-
		74	91		19	23		6						230	261		2						36	340		9	145		0 dpp							24	342
		147	104		234	11		7						0	297		7						25	204		21	166		Dmc1+/+	Dmc1-/-						24	327
		193	139		22	71		13						93	214								20	250		20	144		15	160						23	152
		221	288		17	44		9						94	199								70	150		34	255		23	97						34	269
		229	252		10	7		13						96	261								83	253		24	168		0	178						23	305
		66	317		30	5		11						157	305								148	243		16	176		1	255						20	274
		105	90		30	24		21						61	297								91	255			167		8	201						4	226
		164	174		20	16		15						128	331								232	252			154		74	201						6	75
		136	132		17	26								138	52								258	266			117		94	281						5	147
		144	258		17	20								140	131								145	301			175		14	177						0	129
		128	55		26	20		Experiment 2						157	481								184	230			143		25	123						15	198
		165	35		15	34		0 dpp						115	376								173	240					58	251						19	201
		233	143		11	45		Dmc1+/+	Dmc1-/-					108	392								216	260					3	75						17	117
		68	246		16	11		9	97					25	357								200	241					3	107						10	113
		143	39		17	52		18	24					50	382								71	277					21	193						12	145
		185	61		13	27		5	118					7	345								353	292					17	239						3	195
		212	73		45	109		3	215					4	345								320	240					4	239						10	100
		187	84		36	33		2	6					86	143								159	227					37	159						35	193
		134	199		26	20		6	213					49	143								196	212					26	153						10	252
		120	95		20	40		10	161					286	244								204	236					4	259						12	277
		71	203		16	28		3	280					272	250								167	213					11	213
		92			8	22		16	141					296	228								165						0	186
		166			20			29	210					3	267								22						34	256
		97						10	242					228									97						4	201
		139						60	127					250									184						10	194
		119						1	6					221									310						11	214
		202						4	217					242									223						11	196
								26	28					240									188						75	208
								18	193														123						2	182
								2	187														87						42	175
								20	58														34						24	193
		Experiment 2			Experiment 2			43	317					Experiment 2			Experiment 2						206						24	64
		16dpc			0dpp			4	176					16dpc			0dpp						221						37	268
		Mcmdc2+/+	Mcmdc2-/-		Mcmdc2+/+	Mcmdc2-/-		2	366					Mcmdc2+/+	Mcmdc2-/-		Mcmdc2+/+	Mcmdc2-/-					135						31	194
		No of RPA foci			10	12		14	59					154	345		1	0											9	58
		321	274		18	14		12	239					168	317		14	4											28	158
		482	216		28	13		10	50					177	309		2	100											41	143
		226	199		63	44		10	141					56	96		7	16					Experiment 2			Experiment 2			29	48
		294	254		18	19		17	163					21	296		1	2					16dpc			0dpp			12	184
		196	259		10	6		0	35					172	335		2	111					Mcmdc2+/+	Mcmdc2-/-		Mcmdc2+/+	Mcmdc2-/-		67	141
		283	160		13	21		34	99					189	300		14	109					84	154		15	220		37	226
		176	185		8	40		21	86					200	300		9	24					242	126		23	122		44
		300	194		8	28		11	124					100	442		10	48					274	58		0	272		32
		286	232		7	12		12	178					125	394		74	0					218	59		1	210		18
		269	215		12	8		45	14					203	279		3	44					216	222		8	140		54
		245	162		7	45		5	244					95	310		2	52					209	281		74	199		23
		243	216		4	32		1	160					200	342		8	50					202	88		94	242		16
		293	265		8	33		0	134					215	342		0	6					115	235		14	192		32
		264	266		5	22		13	145					185	207		1	39					123	235		25	55		41
		292	115		44	17		2	155					257	322		6	0					40	241		58	185
		268	162		24	15		2	263					50	185		7	24					177	207		3	206
		170	172		51	14		4	29					390	289		8	3					176	271		3	212
		175	204		18	86		11	186					67	287		5	2					198	238		21	204
		313	338		18	6		2	172					136	286		6	39					82	252		17	243		Experiment 3
		273	192		3	10		0	204					104	71		2	3					228	193		4	183		0 dpp
		284	191		10	23			147					150	279		20	19					191	176		37	118		Dmc1+/+	Dmc1-/-
		257	115		15	33			156					143	236		29	33					291	254		26	10		22	116
		247	185		12	9			254					203	264		4	5					213	224		4	178		14	164
		278	209		18	22			278					143	71		3	4					147	259		11	99		16	188
		249	239		6	18			139					134	51		6	28					178	221		0	186		20	190
		269	264		7	31			253					182	158		8	0					226	253		34	236		14	220
		270	216		16	23			238					141	157		0	0					222	154		4	129		36	215
		226	226		26	48			7					119	289		11	25					105	219		10	153		13	270
		212	219		26	15								123	234		6	177					202	9		11	186		29	197
		244	274		6	26								178	135		2	7					234	79		11	139		23	118
		228	268		10	13								225	155			0					232	386		75	156		26	89
		304	241		3	22		Experiment 3						175	203			0					150	317		2	208		0	249
		293	124		3	13		0 dpp						191	266			7					102	363		42	20		5	178
		319	124		14	7		Dmc1+/+	Dmc1-/-					156	310			13					158	188		24	142		5	296
		339	206		19	21		6	190					200	354			1					133	291		24	248		12	245
		295	206		8	24		14	164					133	210			8					167	213		37	213		36	136
		297	235		6	20		8	127					29	304								163	196		31	57		13	107
		204	126		87	35		2	151					207	154								132	60		9	61		5	193
		303	156		26	32		4	190					130	196								131	274		28	45		17	159
		254	391		29	19		6	138					76	371								114	357		41	122		13	198
		416	15		3	12		0	130					150	328								224	257		29	164		11
		330	376		15	13		1	133					227	244								261	208		12	185		15
		342	195		43			3	92					272	334								237	223		67	165		9
		258	250		21			1	170					215	182								237	308		37	147		12
		324	261		19			8	152					83	277								212	268		44	69		29
		317	198		20			1	222					99	249								62	274		32	190		12
		324	269		19			1	122					201	215								172	275		18	133		15
		265	226					2	192					252	203								176	268		54	249		20
		263	204					3	228					151	252								127	224		23	314		12
		305	196					4	167					211	266								222	251		16	153		6
			376					10	94						130									313		32	185		9
								11	121															280		41	170		21
								1	166															189			138		20
								0	88																		190
									114																		201
									191																		149
									143								Experiment 3													198
									208								0dpp									Experiment 3
									182								Mcmdc2+/+	Mcmdc2-/-								0dpp
									137								15	0								Mcmdc2+/+	Mcmdc2-/-
									52								1	8								16	13
									211								12	4								37	33
									131								7	12								85	74
									159								4	5								168	81
									145								6	3								19	33
									200								1	9								7	30
									131								4	32								23	66
									161								4	16								14	76
									162								3	6								15	29
									163								17	14								46	49
									148								6	0								35	103
									95								1	20								11	37
									237								1	8								73	29
																	2	8								53	75
																	2	3								33	65
																	9	3								24	57
																	6	8								9	31
																	5	11								28	47
																	3	5								7	50
																	5	27								27	52
																	5	8								19	24
																	2	13								110	116
																	4	35								14	59
																	8	3								17	37
																	4	41								37	36
																	4	55								44
																	5	1								7
																	2	30								19
																		1								46
																		28								42
																		113								89
																		2								101
																		7								23
																		43								8
																		0								55
																		0								54
																		0								33
																		1								50
																		23								36
																		3								16
																		3								12
																		28

## Sheet: Figure 3
Figure 3
	l (leptotene);e-mz(early to mid zygotene); lz (late zygotene); ep( early pachytene); mp (mid pachytene); lp (late pachytene)
Figure 3B	Experiment 1:									Figure 3E	Experiment 1:					Experiment 1:						Figure 3G	Experiment 1			Experiment 1
	No. of BrdU foci										% of BrdU colocalizing with MEIOB					% of MEIOB colocalizing with BrdU							% of BrdU colocalizing with CNTD1			% of CNTD1 colocalizing with BrdU
	Leptotene	e-m zygotene	l zygotene	e pachytene	m pachytene	l pachytene	diplotene				e-m Zygo	l zygo	e pachy	m pachy		e-m Zygo	l zygo	e pachy	m pachy				m pachy	l pachy		m pachy	l pachy
	243	322	295	146	67	4	2				75.7576	82.8452	87.5	53.2847		77.3973	97.4359	88.75	76.4706				1.85185	0		4.54545	0
	101	306	311	274	85	11	12				72.2603	67.1875	88.9952	73.3668		86.2745	93.7853	95.4286	85.6				11.3208	0		37.5	0
	101	256	247	241	172	15	21				81.0127	74.3243	87.5776	76.8786		83.5821	90.9548	96.063	84.375				5	0		3.84615	0
	131	269	232	169	165	4	3				70.0472	93.0556	77.4074	13.5231		87.4101	96.5714	94.0217	93.9394				6.97674	0		13.6364	0
	116	251	298	172	65	3	20				84.1026	91.7073	88.3636	0		90.0356	95.5128	91.1628					12.5	12.5		16.6667	23.0769
	174	181	355	142	126	5	9				96.9466	91.9028	88.6487	0		96.2406	94.686	87.5776	0				0	6.06061		0	13.3333
	138	326	325	183	115	22	4				93.007	91.3295	85.0427	82.971		88.5906	91.195	91.2791	98.2955				0	0		0	0
	139	337	283	166	103	23	12				88.0734	66.9811	42.328	15.1515		66.4336	94.7368	97.0149	83.3333				11.5942	6.06061		25	10.5263
	161	292	289	207	102	39	5				88.2353	55.9633	85.5346	80.4196		70.8333	87.7095	85.8209	84.7458				16.129	0		16.129	0
	146	317	198	184	141	22	2				91.9048	80.4636	88.2716	15.1724		83.8235	88.2096	84.6154	79.1667				17.1875	5.88235		26.4706	8.33333
	120	333	298	103	86	23	12				81.0924	65.3333	78.744	1.75439		77.9343	71.0638	92.4812	100				18.1818	0		8	0
	149	240	245	215	157	80	1				71.1688	88.6288	90.0553	84.2365		91.6996	93.421	82.0988	94.5206				0	14.2857		0	5.26316
	153	303	283	226	97	6	5				76.5677	94.1909	22.6415	89.6296		91.3043	89.9543	92.8571	87.6812				8.88889	16.6667		14.8148	5.55556
	156	381	446	224	103	22	3				57.1429	66.5689	89.4118			65.3465	93.617	80.2395					1.63934	10		3.0303	5.55556
	141	324	323	243	54	6	0				77.0609	76.6949	88.3436			69.1228	89.2216	86.6197					9.09091	0		4.54545	0
	222	327	297	188		8	0				85.2459	84.2105	88.1517			78.9855	88.4817	95.2381					6.66667	13.1579		4.16667	19.0476
		351	237	204		15	5				59.2326	85.0575	83.7438			68.4015	90.6977	98.6487					8.69565	0		12	0
		282	243	203		20	8				62.4183	83.3333	86.2385			70	91.0828	89.4737					4.16667	8.33333		2.94118	4.54545
		243	256	174		55	4				94.2029	68.1275	4.375			87.4587	84.7368	77.7778					0	23.0769		0	10.7143
		269		221		6	3				52.8302	94.2982	86.7521			80.9249	91.9283	93.3702					2.12766	6.66667		4.54545	4.16667
				218		17	4				51.4286					77.7778							16.6667	0		11.5385	0
				201		2	1				52.2727					86.7052							9.72222	0		17.6471	0
				217		11	8				55.6364					81.6326							5.55556	0		7.40741	0
				198		7	1																7.89474	16.6667		13.7931	4.16667
				190		2	5																10.3896	0		23.6842	0
				210		4	2			Figure 3E	Experiment 2:					Experiment 2:							13.1579	6.89655		16.6667	8.69565
				209		5	4				% of BrdU colocalizing with MEIOB					% of MEIOB colocalizing with BrdU							10.4167	22.2222		19.2308	6.25
						9	2				e-m Zygo	l zygo	e pachy	m pachy		e-m Zygo	l zygo	e pachy	m pachy				6.66667	0		5	0
						68					81.8966	89.8017	83.0258	75.4237		67.2932	81.9629	86.9198	53.4162				4.44444	0		8.33333	0
						8					55.7196	82.1862	93.6508	80.8511		64.1256	77.6471	94.4915	84.6715				15.873	0		25.7143	0
						5					85.7692	80.695	77.3077	87.7551		71.6667	76	86.036	75				8.33333	8.57143		11.1111	7.69231
						11					92.4242	93.8889	90.5556	82.4818		81.1475	70.2479	72.0379	68.9441					36.3636			8
						10					96.2733	84.0183	87.5	79.4872		66.8122	77.4336	85.0622	75.6098					8.33333			2.5641
						19					91.7526	75.6637	77.7358	84.2975		82.5939	83.8542	87.2727	66.443					18.75			5.66038
						19					90.7407	95.4167	90.1042	63.9175		85.2941	77.1626	87.2449	78.6207					6.52174			27.2727
											96	95.3416	84.2466	89.6774		81.6667	89.557	69.1358	69.5431					10			4.7619
											83.9196	81.3726	86.7133	64.1304		77.7251	80.7107	86.6438	69.5402					0			0
Figure 3B	Experiment 2:										74.3842	80.916	79.8508	85.5		68.6916	84.0164	93.1507	94.0828					0			0
	No. of BrdU foci										71.2963	62.3053	79.7688	89.7959		65.8009	78.0172	77.3585	81.3665					10.8108			15.3846
	Leptotene	e-m zygotene	l zygotene	e pachytene	m pachytene	l pachytene	diplotene				70.2326	89.6	87.8453	86.3636		70.297	75.5245	87.2928	91.1565
											89.2857	87.415	89.2857	79.1411		72.8033	80.9677	74.6988	79.375
	223	250	178	59	61	12	0				90.8602	71.6279	85.4054			70.8502	77.0054	87.1166
	126	241	220	121	128	17	1				80.2768		72.8625			74.8322		92.6829
	206	162	328	128	133	111	0				80.0725		90.8602			81.4672		81.7734				Figure 3G	Experiment 2			Experiment 2
	137	233	207	141	27	70	0				48.718		89.0625			59.8425		86.802					% of BrdU colocalizing with CNTD1			% of CNTD1 colocalizing with BrdU
	117	236	244	121	33	14	0				62.2047		85.1064			61.5385		87.6543					m pachy	l pachy		m pachy	l pachy
	175	220	213	142	154	3	0				88.6667		84.9057			83.1746		82.5					18.75	17.6471		54.8387	12
	210	206	191	165	100	8	3				82.6667		96.5			84.7926		84.8624					11.6883	13.0435		33.3333	17.8571
	172	273	196	145	17	8	0						85.9551					82.5581					4.93827	6.94444		10.7143	17.3913
	195	269	183	165	47	7	2						93.4783					70.7447					2.17391	0		4.7619	0
	109	223	168	156	24	20	5						91.1565					79.6178					7.75194	7.14286		45.4545	14.2857
	154	277	278	150	65	5	3						93.2735					84.2742					7.46269	12.5		21.7391	3.44828
	184	151	259	158	70	18	7						76.3838					83.6066					7.47663	10.2564		34.7826	33.3333
	145	206	188	170	41	5	0						72.1591					77.6398					6.59341	0		19.2308	0
		252	182	172	113	35	1						84.8649					80.5263					7.86517	0		17.8571	0
		322	256	185	105	9	2						91.4286					90.0901					10.5769	8.16327		45	14.2857
		218	204	200	87	30	10						85.4015					70.3704					11.7647	11.1111		18.1818	5
		372	290	171	119	5	3																4	7.40741		8	20
		231	204	201	161	33	0																9.78261	8.47458		26.9231	20
		296	214	161	128	12	7																10.4167	0		36	0
		239	288	124	108	20	8																4.16667	0		8.69565	0
		232	267	153	56	2	2																10	9.09091		22.7273	4.7619
		301	264	231	20	5	1																	8.33333			16
		294	258	255	90	28	0																	0			0
		49	180	148	55	32	5																	7.35294			16
				156	57	46	8																	25			12.5
				34			2																	10.8108			8.69565
				209			0																	18.1818			7.40741
				146																				14.2857			8.69565
				130																				0			0
				171																				3.57143			4.34783
				161
				184
				157
				165
				129

## Sheet: Figure 4
Figure 4
	Figure 4C.	A,B,C,D,are columns on the graph(left to ight) for simplicity.Median (A) Dmc1+/+ :5; (B) Dmc1-/-: 200; (C) Mcmdc2 +/+:10; (D) Mcmdc2-/-:19;Non parametric mann whitney twotailed P value between A& B ; C&D ; B&D ; and A&C are <0.0001 **** .	BrdU foci in wildtype,Mcmdc2-/- , Dmc1-/- 0dpp oocytes
			Experiment 1
			Dmc1+/+	Dmc1-/-	Mcmdc2+/+	Mcmdc2-/-
			13	250	13	36
			5	266	22	45
			72	262	36	45
			7	175	9	34
			4	218	31	42
			13	231	16	17
			10	167	19	43
			0	238	11	53
			18	299	28	17
			3	331	7	9
			5	415	6	19
			2	188	16	49
			34	190	10	22
			7	379	4	64
			35	262	14	61
			3	244	12	17
			19	264	11	17
			13	249	14	14
			11	226	20	26
			10	175	22	20
			4	200	20	19
			6	263	7	52
			6	200	0	64
			6	267	5	21
			0		4	14
			2		7	16
			10		17	35
			11		17	6
			1		9	36
			5		21	7
			2		9
			2
			2
			10
			25
			20
			2
			1
			4
			4
			12
			0
			3
			1
			4
			21
			0
			9
			4
			3
			6
	Figure 4C		Experiment 2
			Dmc1+/+	Dmc1-/-	Mcmdc2+/+	Mcmdc2-/-
			20	193	9	19
			4	326	61	12
			5	206	5	25
			12	193	16	26
			0	146	9	4
			8	272	32	41
			12	134	15	19
			19	127	12	8
			2	183	19	12
			3	177	7	6
			3	212	3	8
			13	170	18	8
			6	218	9	15
			1	218	13	16
			2	167	9	7
			3	243	8	29
			0	199	5	34
			3	261		17
			6	124		36
			7	120		12
			11	211		4
			0	113		12
			0	129
			7	123
			0	233
			4	182
			1	212
			14	137
			3	167
			9	144
				247
				104
				137
				127
				103
				179
				287
				270
				148
				78
				237

## Sheet: Figure 5
Figure 5
		RPA counts in Mcmdc2 Dmc1 double knockout
	A,B,C,D,are columns on the graph(left to ight) for simplicity.Median: (A)WT- 5.5; (B)Dmc1-/- : 156; (C)Mcmdc2-/- :16; (D)Mcmdc2-/-Dmc1-/-: 128;two tailed mann whitney t test: WT and Dmc1ko: <0.0001 **** ; WT and Mcmdc2-/-: <0.0001 **** ; Wt and Dmc1-/-Mcmdc2-/-: <0.0001 ****; Dmc1ko and Dmc1-/-Mcmdc2-/-:0.0500 ns ; Dmc1-/- and Mcmdc2-/- :<0.0001 **** ; Mcmdc2-/- and Dmc1-/-Mcmdc2-/-: C and D <0.0…
		Experiment 1
Figure 5 B.		Mcmdc2+/+Dmc1+/+	Dmc1-/-	Mcmdc2-/-	Mcmdc2-/-Dmc1-/-
		No.of RPA Foci
		6	190	23	200
		14	164	51	190
		8	127	50	209
		2	151	15	208
		4	190	105	381
		6	138	29	99
		0	130	35	117
		1	133	91	111
		3	92	25	84
		1	170	19	118
		8	152	17	115
		1	222	71	172
		1	122	35	125
		2	192	50	202
		3	228	46	156
		4	167	73	130
		10	94	37	93
		11	121	47	131
		1	166	7	93
		0	88	5	190
			114	100	140
			191	23
			143	39
			208	46
			182	32
			137	36
			52	131
			211	0
			131	29
			159	21
			145	40
			200	136
			131	45
			161	12
			162
			163
			148
			95
			237
		Experiment 2
Figure 5 B.		Mcmdc2+/+Dmc1+/+	Dmc1-/-	Mcmdc2-/-	Mcmdc2-/-Dmc1-/-
		No.of RPA Focis
		9	97	67	136
		18	24	52	161
		5	118	8	1
		3	215	16	68
		2	6	24	12
		6	213	9	126
		10	161	5	159
		3	280	7	168
		16	141	3	73
		29	210	0	103
		10	242	15	160
		60	127	2	220
		1	6	1	3
		4	217	0	65
		26	28	8	94
		18	193	31	181
		2	187	4	98
		20	58	0
		43	317	2
		4	176	2
		2	366	1
		14	59	6
		12	239	1
		10	50	5
		10	141	9
		17	163	5
		0	35	4
		34	99	5
		21	86	3
		11	124	34
		12	178	5
		45	14	14
		5	244	15
		1	160	16
		0	134	4
		13	145	3
		2	155	23
		2	263	26
		4	29	10
		11	186	13
		2	172	19
		0	204	10
			147	12
			156	11
			254	5
			278	18
			139	18
			253	8
			238	43
			7	47
				36
				66
				16
				9
				35

## Sheet: Figure 6
Figure 6
	A,B,C,D,are columns on the graph(left to ight) for simplicity.Median (A) spo11+/+ early - 11; (B) early Spo11-/- - 1; © late Spo11+/+- 1; (D)late Spo11-/- - 1;Mann whitney two tailed unpaired p values A and B(early)- <0.0001 C and D(late) = 0.1146 ;									A,B,C,D,are columns on the graph(left to ight) for simplicity.Median (A) spo11+/+ early - 10.5; (B) early Spo11-/- - 4; ( C) late Spo11+/+- 1; (D)late Spo11-/- - 1; Mann whitney non parametric p value: A and B(early0- <0.0001 C and D(late) -0.6070								Description: % of RPA colocalazing with pHORMAD2S271 in 0 dpp Spo11 -/- oocytes in CD1 background									Description: % of pHORMAD2S271 colocalizing with RPA in 0 dpp Spo11 -/- oocytes in CD1 background
Figure 6B		No of Brdu foci in 0 dpp Spo11KO oocytes in CD1 background							Figure 6D		No of RPA2 cofoci in 0 dpp Spo11KO oocytes in BL6 background						Figure 6F									Figure 6G
		Experiment 1									Experiment 1
		No of BrdU foci									No of RPA2 cofoci
		Early		Late							Early		Late															Total pHORMAD2S271	with RPA(positive)	% of individual
		Spo11+/+	Spo11-/-	Spo11+/+	Spo11-/-						Spo11+/+	Spo11-/-	Spo11+/+	Spo11-/-						Total RPA	with pHORMAD2S271 (positive)	% of individual					exp1	795	35	4.40252		data points
		5	20	4	0						15	4	3	9					exp1	62	42	67.7419		data points			exp2	888	94	10.5856		weighted avg
		17	0	1	2						8	11	3	13					exp2	72	45	62.5		weighted avg
		7	1	0	1						2	2	0	0													exp1+2	1683	129	7.66488
		17	1	3	7						3	6	4	3					exp1+2	134	87	64.9254					n=53
		11	2	0	4						11	4	4	4					n=38
		26	3	5	1						8	4	60	10
		14	1	0	1						23	6	59	0
		10	1	1	3						15	1	1	27
		19	3	3	0						5	1	18	2
		12	0	28	3						19	9	24	2
		14	2	0	1						10	6	16	6
		21	0	0	0						18	11	20	66
		16	1	5	1						46	11	1	6
		26	0	0	1						37	2	5	5
		11	1	7	2						14	10	22	2
		9	2	2	4						35	0	2	69
		7	1	53	0						16	2	0	6
		6	0	2	1						3	0	8	3
		9	4	9	2						36	0	2
		18	1	6	38						7	14	0
		20	2	5	1						31	2	15
		14	0	5	1						1	4	10
		25	0	9	0						47	1	1
		15	1	5	2						21	1	5
		13	2	4	0						37	7	1
		15	1	4	4						33	1	1
		29	5	9	2						10	3	0
		12	2	3	0						22	4	1
		6	1	21	0						4	1	3
		0	0	11	0						9	5	2
		16	1	6	16						0	4	0
		18	4	0	2						0	0	0
		19	4	0	0						18	20	0
		19	0	0	7						14	13	3
		17	0	0	21						23	5	2
		16	0	3	1						43	10	19
		6	1		0						26	4
		7			1						13	3
					1						6	5
					3						104	2
											24	3
											15	1
											22	19
												6
Figure 6B		Experiment 2										1
		No of BrdU foci										1
		Early		Late								23
		Spo11+/+	Spo11-/-	Spo11+/+	Spo11-/-							6
		13	5	1	1							75
		8	0	1	2							15
		8	2	1	4							4
		4	3	46	1
		17	2	1	2
		7	3	0	1
		12	3	3	0				Figure 6D
		4	5	5	0						Experiment 2
		7	4	1	0						No of RPA2 cofoci
		29	1	4	2						Early		Late
		19	1	2	0						Spo11+/+	Spo11-/-	Spo11+/+	Spo11-/-
		10	0	0	1						3	0	4	0
		18	0	2	1						5	0	2	8
		5	0	3	0						75	5	0	2
		14	0	1	1						6	3	4	1
		11	4	1	8						13	1	54	0
		16	0	1	0						1	1	1	1
		2	0	0	0						0	0	0	3
		3	4	1	0						7	0	1	1
		10	1	3	0						7	9	0	0
		1	0	0	0						19	4	0	2
		0	2	1	7						7	10	1	2
		5	4	0	6						2	7	1	3
		5	1	0	2						4	13	2	0
		2	2	0	2						24	2	0	3
		3	2	8	0						19	4	0	1
		11	2	2	0						1	2	0	5
		8	3	0	1						5	1	0	0
		3	0	0	0						4	0	0	0
		3	2	16	0						2	2	8	7
		0	7	1	0						0	4	1	0
		12	0	1	2						11	1	2	0
		3	1	0	0						2	9	7	0
		4	1	0	1						2	4	1	0
		2	2	3	0						16	5	0	1
		7		0	3						40	4	1	1
		7		0	2						3	0	1	0
				4	2						25	0	0	9
				2							11	1	1	1
				0							10	1	0	1
				0							9	0	0	51
											4	4	1	46
											2	0	1	0
											23	2	1	1
											4	3	1	0
											0	36	1	1
													0	2
													0	0
													0	0
													0	23
													0	1
													0	0
													0	0
													13	0
													2	0
													0	36
													0	0
													21	3
													0	0
													0	0
													0	1
													7	0
														1
														2
														3

## Sheet: Figure 7
Figure 7
	A,B,C are columns on the graph(left to ight) for simplicity.Median (A) for 17dpc: 79%; Median(B) for early 0 dpp: 26.24%; Median(C) for late 0dpp: 13.62% ; P values: A and B <0.0001; A and C <0.0001; B and C <0.0001	% of pHORMAD2S271 domains colocalizing with RPA2
Figure 7B		Experiment 1
		Mcmdc2-/-
		17 dpc	early-0 dpp	Late-0 dpp
		With RPA	With RPA	With RPA
		76.4045	24.7619	0
		74.7126	39.0625	10.7143
		45.6	24.1379	2.24719
		64.1509	7.05882	13.0952
		80.3571	23.2558	13.6
		73.2919	24.1379	18.4615
		39.1304	34.0426	67.033
		79.1367	11.2676	0
		60.4167	12.963	20.3704
		93.5484	39.2857	0
		79.661	4.61538	3.33333
		89.6552	37.3832	0
		81.8182	92.0635	2.17391
		78.1955	34.2857	25.3333
		74.3802	24.0741	0
		77.6	17.8571	14.7727
		71.4286	6.15385	32.4324
		70.1754	50	27.5
		82.4324	2.32558
		81.9149
		77.1739
		78.8732
		83.3333
		87.3563
		72.3404
		85.4167
		77.1429
		78.4946
		93.6364
Figure 7B		Experiment 2
		Mcmdc2-/-
		17 dpc	Full axis-0 dpp	Early broken axis-0 dpp
		With RPA	With RPA	With RPA
		92.5926	66.3265	13.6364
		80.2469	37.0968	15.2542
		87.3563	7.35294	2.08333
		89.4273	6.74157	6.75676
		96.2617	6.04027	14.1304
		81.8182	39.6226	21.0526
		69.1176	16.3043	17.4603
		52.6316	26.1682	17.3913
		80	16.4179	12.9412
		75.641	8.19672	17.1875
		78.7879	22.1053
		78.5714	14.7059
		74.359	3.22581
		94.5946	8.06452
		89.0909	28.5714
			30.1587
			28.8136
			43.2432
			40.4255
			46.4286
			76.1905
			26.3158
			36.4865
			22.7273
			44.3182
			18.3673
			45.8333
			50
			29.5082
			32.2034
			42.1875
			19.697
			45.614
			28.5714
			14

## Sheet: Figure S3
	Figure S3
		A,B,C are columns on the graph(left to ight) for simplicity.Averages are indicated(WT(A)= 3376 Dmc1-/-(B)= 619.5 Mcmdc2-/-(C)= 3585 ).Two tailed unpaired t test with Welch correction (B and C= 0.0029 **; A and B= 0.0002 *** ; A and C= 0.7613 ;ns )	Experiment 1						A,B,C are columns on the graph(left to ight) for simplicity.Averages are shown(A)WT= 3.152 ; (B) Dmc1-/- =7.934 , (C) Mcmdc2-/-= 3.717 ; Two tailed unpaired t test with Welch correction (B and C=0.0533 ms(marginally significant) ,A and B =0.0411 *; A and C=0.5828 ns ).	Experiment 1
	Figure S3B		Number of oocytes					Figure S3C		% of PARP positive oocytes in the indicated genotypes
			WT	Dmc1-/-	Mcmdc2-/-					WT	Dmc1-/-	Mcmdc2-/-
			4519	520	4191					3.56273	8.84615	4.70055
			Experiment 2							Experiment 2
			Number of oocytes							% of PARP positive oocytes in the indicated genotypes
			WT	Dmc1-/-	Mcmdc2-/-					WT	Dmc1-/-	Mcmdc2-/-
			1784	441	4677					1.73767	4.53515	3.57066
			Experiment 3							Experiment 3
			Number of oocytes							% of PARP positive oocytes in the indicated genotypes
			WT	Dmc1-/-	Mcmdc2-/-					WT	Dmc1-/-	Mcmdc2-/-
			2441	616	4665					2.86768	11.3636	7.69561
			Experiment 4							Experiment 4
			Number of oocytes							% of PARP positive oocytes in the indicated genotypes
			WT	Dmc1-/-	Mcmdc2-/-					WT	Dmc1-/-	Mcmdc2-/-
			4106	901	4307					3.01997	6.99223	2.22893
			Experiment 5							Experiment 5
			Number of oocytes							% of PARP positive oocytes in the indicated genotypes
			WT	Dmc1-/-	Mcmdc2-/-					WT	Dmc1-/-	Mcmdc2-/-
			3326							2.2249
			Experiment 6							Experiment 6
			Number of oocytes							% of PARP positive oocytes in the indicated genotypes
			WT	Dmc1-/-	Mcmdc2-/-					WT	Dmc1-/-	Mcmdc2-/-
			3885		1617					4.22136		1.91713
			Experiment 7							Experiment 7
			Number of oocytes							% of PARP positive oocytes in the indicated genotypes
			WT	Dmc1-/-	Mcmdc2-/-					WT	Dmc1-/-	Mcmdc2-/-
			3569		2055					4.42701		2.18978

## Sheet: Figure S5
Figure S5
									Likelihood ratio p value: Spo11+/+ and spo11 early - p=0.004269;Spo11+/+ and spo11 late - p< 2.2e-16															Likelihood ratio p value: Spo11+/+ and spo11 early - p=0.0204;Spo11+/+ and spo11 late - p< 2.2e-16
Figure S5A	A,B,C,D,are columns on the graph(left to ight) for simplicity.Median (A) spo11+/+ early - 4; (B) early Spo11-/- - 2; ( C) late Spo11+/+- 0; (D)late Spo11-/- - 0; Mann whiteney non parametric p value: A and B(early)- <0.0001 C and D(late)- 0.8425	No of RPA2 cofoci in 0 dpp Spo11KO oocytes in CD1 background						Figure S5B	Description: % of PARP positive 1 dpp early and late Spo11+/+ and Spo11-/- oocytes in BL6														Figure S5C	Description: % of PARP positive 0 dpp early(full axis) and late(Broken axis) wildtype and Spo11-/- oocytes in CD1															Figure S5D		Median (A) PARP negative= 2; (B) PARP positive= 1	Experiment 1				Figure S5F		Description: % of YH2AX domains containing RPA in 0 dpp Spo11 -/- oocytes in CD1 background
		Experiment 1																																								PARP negative	PARP positive
		No of RPA2 cofoci							Spo11+/+ early							Spo11-/- early								Spo11+/+ early							Spo11 -/- early											No.of RPA foci
		Early		Late						Total	with PARP(positive)	% of individual					Total	with PARP(positive)	% of individual						Total cells	with PARP(positive)	% of individual					Total cells	with PARP(positive)	% of individual								0	0
		Spo11+/+	Spo11-/-	Spo11+/+	Spo11-/-				exp1	106	1	0.943396		data points		exp1	96	3	3.125		data points			exp1	153	12	7.84314		data points		exp1	209	25	11.9617		data points						7	1					exp 1
		1	0	0	39				exp2	98	2	2.04082		weighted avg		exp2	254	19	7.48031		weighted avg			exp2	207	0	0		weighted avg		exp2	221	5	2.26244		weighted avg						2	3					n=16	Focal
		5	0	0	0																																					4	2						Axial
		2	1	0	0				total	204	3	1.47059				total	350	22	6.28571					total	360	12	3.33333				total	430	30	6.97674								7	1						Yh2ax big domains
		3	0	0	1																																					1	1						total yh2ax
		2	3	0	0																																					2	0
		7	0	0	2																																					1	0					exp 2
		9	5	0	0				Spo11+/+ late							Spo11-/- late								Spo11+/+ late							Spo11-/- late											4	1					n=20	Focal
		2	1	0	0					Total	with PARP(positive)	% of individual					Total	with PARP(positive)	% of individual						Total cells	with PARP(positive)	% of individual					Total cells	with PARP(positive)	% of individual								2	0						Axial
		4	0	0	6				exp1	125	5	4		data points		exp1	38	16	42.1053		data points			exp1	306	86	28.1046		data points		exp1	82	57	69.5122		data points						2	0						Yh2ax big domains
		2	0	0	0				exp2	193	25	12.9534		weighted avg		exp2	65	45	69.2308		weighted avg			exp2	129	21	16.2791		weighted avg		exp2	87	73	83.908		weighted avg						6	3						total yh2ax
		3	2	0	0																																					3	2
		0	0	1	3				total	318	30	9.43396				total	103	61	59.2233					total	435	107	24.5977				total	169	130	76.9231								32	1					For weigted average
		0	4	0	0																																					4	0
		0	0	0	29																																					0	10					total focal exp1+2
		0	0	0	0																																					1	0					total axial exp1+2
			0	0	2																																					1						total big domains exp1+2
			0	0	2																																					20						total yhax domains
			0	0	0																																					3
			0	0	5																																					5
			0	0	0																																					12
			0	0	0																																					2
				0	15																																					16
				4	0																																					3
				1	1																																					1
				0	0																																					1
				0	0																																					1
				0	0																																					1
				0	0																																					2
				0	0																																					6
				0	0																																					3
				0	2																																					0
				3	0																																					0
				0	0																																					1
				0	0																																					1
					0																																					1
					0																																					1
					0																																					2
					0																																					4
					0																																					1
					2																																					0
					0																																					11
					0
																																										Experiment 2
Figure S5A		Experiment 2																																								PARP negative	PARP positive
		No of RPA2 cofoci																																								No.of RPA foci
		Early		Late																																						2	1
		Spo11+/+	Spo11-/-	Spo11+/+	Spo11-/-																																					2	5
		10	4	47	0																																					0	10
		3	2	0	1																																					7	2
		2	4	0	2																																					3	79
		39	0	2	0																																					25	1
		13	4	0	0																																					4	2
		35	1	2	0																																					3	0
		1	2	4	0																																					4	5
		0	10	3	3																																					0	0
		1	7	4	4																																					3	13
		4	4	2	2																																					6	0
		25	2	2	2																																					4	2
		0	0	1	1																																					97	1
		2	7	0	0																																					1	16
		6	2	2	2																																					0
		5	3	2	2																																					0
		22	2	1	1																																					0
		15	16	1	1																																					3
		10	4	6	6																																					3
		26	3	3	3
		26	7	3	3
		60	0	3	3																																					Experiment 3
		4	1	2	2																																					PARP negative	PARP positive
		85	1	0	0																																					No.of RPA foci
		3	0	1	1																																					1	0
		27	1	0	0																																					3	0
		26	9	0	0																																					0	0
		25	3	24	24																																					1	0
		7	2	1	1																																					1	0
		1	2	2	2																																					8
		4	2	6	6																																					2
		55	1	2	2																																					0
		20	3	0	0																																					5
		19	3	1	1
		28	2	6	6
		4	0		0
		4			0
		5			0
		9			0
		5			0
		1			0
		4			0
		4			0
					0
					0
					0
					0
					0
[truncated: 4 more columns]

## Sheet: Figure S6
Figure S6
	Description: % of pHORMAD2S271 colocalizing with ATR in Wildtype BL6 and CD1 background													Description: % of pHORMAD2S271 colocalizing with big YH2AX domain in wildtype BL6 and CD1 background
Figure S6B	% of pHORMAD2S271 domain colocalizing with ATR	BL6 Background				CD1 Background							Figure S6E	% ofpHORMAD2S271 domain colocalizing with big YH2AX domain	BL6 Background					CD1 background
		Total pHORMAD2S271	with ATR psotive	% of individual			Total pHORMAD2S271	with ATR positive	% of individual							cells with pHORMAD2S271	YH2AX positive	%			cells with pHORMAD2S271	YH2AX positive	%
	exp1	193	187	96.8912		exp1	277	264	95.3069		data points				exp1	19	19	100		exp1	26	26	100		data points
	exp2	96	89	92.7083		exp2	213	213	100		weighted avg				exp2	21	21	100		exp2	19	19	100		weighted avg
	total	289	276	95.5017		total	490	477	97.3469					n=40	total	40	40	100
	n=38					n=47														total	45	45	100
	Description: % of ATR colocalizing with pS271HORMAD2 in Wildtype BL6 and CD1 background													Description: % of big YH2AX domains colocalizing with pHORMAD2S271 domain in wildtype BL6 and CD1 background
Figure S6C	% of ATR domain colocalizing with pHORMAD2S271	BL6 Background				CD1 Background							Figure S6F	% of big YH2AX domain colocalizing with pHORMAD2S271 domain	BL6 Background					CD1 background
		Total ATR	with pHORMAD2S271 psotive	% of individual			Total ATR	with pHORMAD2S271 psotive	% of individual		data points					cells with YH2AX	pHORMAD2S271 positive	%			cells with YH2AX	pHORMAD2S271 positive	%		data points
	exp1	154	154	100		exp1	208	208	100		weighted avg				exp1	16	16	100		exp1	26	26	100		weighted avg
	exp2	141	141	100		exp2	126	126	100						exp2	24	24	100		exp2	19	19	100
	total	295	295	100		total	334	334	100					n=40	total	40	40	100		total	45	45	100
	n=38					n=47

## Sheet: Figure S7
	Figure S7
	Description: ATR domain &HORMAD2 corelation in 0 dpp Spo11 oocytes in CD1 background									Description: ATR domain & pHORMAD2S271 corelation in 0 dpp Spo11 oocytes in CD1 background								Description: ATR domain & Yh2ax corelation in 0 dpp Spo11 oocytes in CD1 background								Description: pHORMAD2S271 & YH2AX corelation in 0 dpp Spo11 oocytes in CD1 background
Figure S7B	% of ATR domain colocaling with HORMAD2								Figure S7E	% of ATR domain colocaling with pS271 HORMAD2							Figure S7H	% of ATR domain colocaling with YH2AX							Figure S7K	% of pHORMAD2S271 colocaling with Yh2ax
		total ATR domains	with HORMAD2 positive	% of individual exp							total ATR domains	with pHORMAD2S271 positive	% of individual exp						total ATR domains	with YH2AXpositive	% of individual exp						total pHORMAD2S271 domains	with YH2AXpositive	% of individual exp
	exp2	319	318	99.6865		data points				exp1	213	211	99.061		data points			exp1	585	560	95.7265		data points			exp1	386	382	98.9637		data points
	exp1	377	376	99.7347		weighted avg				exp2	182	165	90.6593		weighted avg			exp2	164	156	95.122		weighted avg			exp2	466	466	100		weighted avg
	total	696	694	99.7126						total	395	376	95.1899					total	749	716	95.5941					total	852	848	99.5305
	n=38									n=39								n=40								n=39
Figure S7C	% of HORMAD2 colocalizing with ATR								Figure S7F	% of pHORMAD2S271 colocalizing with ATR							Figure S7I	% of YHAX colocaling with ATR							Figure S7L	% of YH2AX colocalizing with pHORMAD2S271
		total H2	with ATR positive								total pHORMAD2S271	with ATR positive							total Yh2ax	with ATR positive							total YH2AX	with pHORMAD2S271 positive
	exp1	835	364	43.5928						exp1	389	328	84.3188					exp1	420	381	90.7143					exp1	923	893	96.7497
	exp2	537	273	50.838						exp2	285	281	98.5965					exp2	304	266	87.5					exp2	765	711	92.9412
						data points									data points								data points								data points
	total	1372	637	46.4286		weighted avg				total	674	609	90.3561		weighted avg			total	724	647	89.3646		weighted avg			total	1688	1604	95.0237		weighted avg
	n=38									n=39								n=40								n=39
